# Supplementary material for: IL‐33 regulates cytokine production and neutrophil recruitment via the p38 MAPK‐activated kinases MK2/3
Source: Immunol Cell Biol. 2018 Oct 19;97(1):54–71. doi: 10.1111/imcb.12200 (PMC6378613; doi:10.1111/imcb.12200)
Supplement: Supplementary file 2 [file IMCB-97-54-s002.xlsx]

## Sheet: Cmp2s and Cmp28
Supplementary Table 1: Kinase screening data for MK2 inhibitors
Millipore screening data for Cmp2s and Cmp28		% kinase activity remaining
Kinase	ATP concentration	Cmp2s (1 µM)	Cmp28 (1 µM)
FER Hu Phos FW (SP)	ATP Conc (µM): 70	147	104
CAMK2g Hu Phos FW (SP)	ATP Conc (µM): 10	136	113
PIM2 Hu Phos FW (SP)	ATP Conc (µM): 15	130	125
CDK9/CCNT1 Hu Phos FW (SP)	ATP Conc (µM): 45	129	112
HIPK1 Hu Phos FW	ATP Conc (µM): 45	127	107
ROS1 Hu Phos FW (SP)	ATP Conc (µM): 200	124	111
FGFR1 Hu Phos FW (SP)	ATP Conc (µM): 200	123	113
PRKACA Hu Phos FW (SP)	ATP Conc (µM): 10	122	108
DCAMKL2 Hu Phos FW	ATP Conc (µM): 90	121	127
IGF1R Hu Phos activated (SP)	ATP Conc (µM): 45	120	114
ZAP70 Hu Phos FW	ATP Conc (µM): 15	119	114
YES1 Hu Phos FW (SP)	ATP Conc (µM): 45	119	106
GSK3B Hu Phos FW (SP)	ATP Conc (µM): 15	118	111
PAK7 Hu Phos FW (SP)	ATP Conc (µM): 15	117	109
EPHA5 Hu Phos FW (SP)	ATP Conc (µM): 10	117	108
CLK1 Hu Phos FW (SP)	ATP Conc (µM): 15	116	118
MET Hu Phos FW Y1248D(SP)	ATP Conc (µM): 70	116	114
FGFR2 Hu Phos FW (SP)	ATP Conc (µM): 90	116	113
STK17A Hu Phos FW (SP)	ATP Conc (µM): 10	115	118
AURKB Hu Phos FW (SP)	ATP Conc (µM): 10	115	110
RET Hu Phos FW V804M (SP)	ATP Conc (µM): 45	115	104
LCK Hu Phos FW (SP)	ATP Conc (µM): 90	115	81
MAP2K1 Hu Phos FW (SP)	ATP Conc (µM): 10	114	111
SRPK2 Hu Phos FW	ATP Conc (µM): 10	114	111
MET Hu Phos FW (SP)	ATP Conc (µM): 45	114	106
NEK2 Hu Phos FW	ATP Conc (µM): 200	114	98
EGFR Hu Phos T790M L858R (SP)	ATP Conc (µM): 45	113	110
RPS6KA1 Hu Phos FW (SP)	ATP Conc (µM): 45	113	95
PRKCQ Hu Phos FW (SP)	ATP Conc (µM): 15	112	104
EPHB1 Hu Phos FW (SP)	ATP Conc (µM): 200	111	117
CLK3 Hu Phos FW	ATP Conc (µM): 90	111	111
ULK2 Hu Phos FW (SP)	ATP Conc (µM): 15	111	105
RPS6KA5 Hu Phos FW (SP)	ATP Conc (µM): 90	110	129
MST1R Hu Phos FW (SP)	ATP Conc (µM): 70	110	113
STK10 Hu Phos FW (SP)	ATP Conc (µM): 200	110	111
PTK6 Hu Phos FW (SP)	ATP Conc (µM): 15	110	109
FLT1 Hu Phos FW (SP)	ATP Conc (µM): 200	110	107
PDGFRa Hu Phos FW (SP)	ATP Conc (µM): 120	110	107
TIE2 Hu Phos FW	ATP Conc (µM): 45	110	101
MAP2K7 Hu Phos FW (SP)	ATP Conc (µM): 10	109	117
SRC Hu Phos FW (SP)	ATP Conc (µM): 200	109	114
EPHB4 Hu Phos FW (SP)	ATP Conc (µM): 10	109	109
PRKAA2 Hu Phos (a2,b1,g1) (SP)	ATP Conc (µM): 45	109	109
PRKCE Hu Phos FW (SP)	ATP Conc (µM): 45	109	108
ABL2 Hu Phos FW (SP)	ATP Conc (µM): 45	109	103
CAMK2B Hu Phos FW (SP)	ATP Conc (µM): 15	109	102
DAPK2 Hu Phos FW	ATP Conc (µM): 10	109	102
PHKG2 Hu Phos FW	ATP Conc (µM): 10	109	97
src Hu Phos (T341M) FW SP	ATP Conc (µM): 10	109	94
BTK Hu Phos FW (SP)	ATP Conc (µM): 200	108	109
TAO1 Hu Phos FW (SP)	ATP Conc (µM): 10	108	105
ULK3 Hu Phos FW SP	ATP Conc (µM): 10	108	105
PIM1 Hu Phos FW (SP)	ATP Conc (µM): 90	108	100
DYRK2 Hu Phos FW (SP)	ATP Conc (µM): 15	108	96
MARK2 Hu Phos FW (SP)	ATP Conc (µM): 15	108	95
NEK7 Hu Phos FW	ATP Conc (µM): 45	107	114
FLT3 Hu Phos FW (SP)	ATP Conc (µM): 200	107	113
CDK6/CCND3 Hu Phos FW (SP)	ATP Conc (µM): 200	107	111
Abl? Hu Phos FW T315I (SP)	ATP Conc (µM): 10	107	109
HCK Hu Phos FW	ATP Conc (µM): 70	107	105
EPHB2 Hu Phos FW (SP)	ATP Conc (µM): 10	106	104
JAK2 Hu Phos FW (SP)	ATP Conc (µM): 45	106	102
JAK3 Hu Phos FW (SP)	ATP Conc (µM): 10	106	102
CAMK2d Hu Phos FW	ATP Conc (µM): 10	106	98
MARK1 Hu Phos FW (SP)	ATP Conc (µM): 10	106	98
TYRO3 Hu Phos FW (SP)	ATP Conc (µM): 45	106	97
CAMK4 Hu Phos FW	ATP Conc (µM): 10	105	118
EGFR Hu Phos FW	ATP Conc (µM): 10	105	111
FYN Hu Phos FW (SP)	ATP Conc (µM): 70	105	109
ZIPK Hu Phos FW (SP)	ATP Conc (µM): 15	105	107
EPHA8 Hu Phos FW	ATP Conc (µM): 200	105	105
MET Hu Phos FW M1268T (SP)	ATP Conc (µM): 45	105	105
STK23 Hu Phos FW	ATP Conc (µM): 15	105	105
PLK3 Hu Phos FW (SP)	ATP Conc (µM): 70	105	104
RIPK2 Hu Phos FW	ATP Conc (µM): 120	105	104
FGFR1 Hu Phos FW V561M (SP)	ATP Conc (µM): 45	105	102
MET Hu Phos FW D1246H (SP)	ATP Conc (µM): 45	105	102
PIK3C2A Hu Phos TRF (SP)	ATP Conc (µM): 200	105	99
RET Hu Phos FW V804L (SP)	ATP Conc (µM): 15	105	99
MINK1 Hu Phos FW (SP)	ATP Conc (µM): 200	105	98
CHK2 Hu Phos FW I157T (SP)	ATP Conc (µM): 155	105	94
HIPK2 Hu Phos FW	ATP Conc (µM): 10	105	94
STK11 Hu Phos FW (SP)	ATP Conc (µM): 155	105	92
MAP2K4 Mu Phos FW	ATP Conc (µM): 10	104	119
ABL1 Hu Phos FW Y253F (SP)	ATP Conc (µM): 15	104	116
AKT3 Hu Phos FW	ATP Conc (µM): 45	104	115
CK1 Yeast Phos FW (SP)	ATP Conc (µM): 45	104	107
PIP5K1C Hu Phos TRF (SP)	ATP Conc (µM): 200	104	106
DAPK1 Hu Phos FW	ATP Conc (µM): 70	104	105
PIK3CA p85a Hu Phos TRF (SP)	ATP Conc (µM): 200	104	103
ROCK1 Hu Phos FW (SP)	ATP Conc (µM): 70	104	102
AURKC Hu Phos FW (SP)	ATP Conc (µM): 15	104	98
DMPK Hu Phos FW (SP)	ATP Conc (µM): 10	104	85
MAPKAPK1B Hu Phos FW	ATP Conc (µM): 10	103	116
EPHA1 Hu Phos FW	ATP Conc (µM): 45	103	109
PDGFRa Hu Phos FW V561D (SP)	ATP Conc (µM): 200	103	109
CSNK1g2 Hu Phos FW	ATP Conc (µM): 10	103	108
PIK3C2G Hu Phos TRF (SP)	ATP Conc (µM): 200	103	106
HIPK3 Hu Phos FW	ATP Conc (µM): 15	103	105
PIK3CA p85a Hu Phos E545K (SP)	ATP Conc (µM): 45	103	103
PRKG1 Hu Phos FW (SP)	ATP Conc (µM): 90	103	102
CDK2/CCNA2 Hu Phos FW (SP)	ATP Conc (µM): 45	103	100
MAP4K2 Hu Phos FW (SP)	ATP Conc (µM): 200	103	99
PKC delta Hu Phos FW (SP)	ATP Conc (µM): 15	103	99
TSSK1B Hu Phos FW (SP)	ATP Conc (µM): 15	102	125
MAP2K6 Hu Phos FW	ATP Conc (µM): 10	102	120
ABL1 Hu Phos FW (SP)	ATP Conc (µM): 45	102	117
RPS6KA2 Hu Phos FW	ATP Conc (µM): 10	102	116
CLK2 Hu Phos FW SP	ATP Conc (µM): 15	102	115
ABL1 Hu Phos FW Q252H (SP)	ATP Conc (µM): 15	102	112
MAPK9 Hu Phos FW	ATP Conc (µM): 45	102	110
NUAK1 Hu Phos FW (SP)	ATP Conc (µM): 45	102	110
MAPK14 Hu Phos FW (SP)	ATP Conc (µM): 90	102	106
SGK1 Hu Phos FW (SP)	ATP Conc (µM): 90	102	106
AXL Hu Phos FW (SP)	ATP Conc (µM): 90	102	105
CHUK Hu Phos FW (SP)	ATP Conc (µM): 10	102	104
RPS6KA6 Hu Phos FW	ATP Conc (µM): 45	102	104
MET Hu Phos FW Y1248C(SP)	ATP Conc (µM): 45	102	102
PIK3CG p120 Hu Phos FW (SP)	ATP Conc (µM): 100	102	101
PIP5K1A Hu Phos TRF (SP)	ATP Conc (µM): 200	102	101
TLK2 Hu Phos FW	ATP Conc (µM): 10	102	97
MET Hu Phos FW Y1248H (SP)	ATP Conc (µM): 45	102	94
MYLK Hu Phos FW (SP)	ATP Conc (µM): 70	102	94
NLK Hu Phos FW	ATP Conc (µM): 200	102	90
EEF2K Hu Phos FW (SP)	ATP Conc (µM): 15	101	115
NEK2 Hu Phos FW (SP)	ATP Conc (µM): 120	101	109
TIE2 Hu Phos FW	ATP Conc (µM): 200	101	108
MAP3K5 Hu Phos FW (SP)	ATP Conc (µM): 200	101	107
CDK7/CCNH/MNAT1 Hu Phos (SP)	ATP Conc (µM): 90	101	105
PTK2b Hu Phos FW	ATP Conc (µM): 90	101	105
FYN Hu Phos FW	ATP Conc (µM): 155	101	104
PKCb Hu Phos FW	ATP Conc (µM): 70	101	103
FGFR4 Hu Phos FW (SP)	ATP Conc (µM): 155	101	102
MAP3K7 Hu Phos FW (SP)	ATP Conc (µM): 45	101	100
PDPK1 Hu Phos FW (SP)	ATP Conc (µM): 10	101	98
PDGFRB Hu Phos FW (SP)	ATP Conc (µM): 200	101	95
MuSK Hu Phos FW (SP)	ATP Conc (µM): 155	100	113
NTRK1 Hu Phos FW (SP)	ATP Conc (µM): 120	100	89
BRAF Hu Phos FW V599E (SP)	ATP Conc (µM): 120	99	116
HCK Hu Phos FW SP activated	ATP Conc (µM): 45	99	116
NEK3 Hu Phos FW	ATP Conc (µM): 120	99	115
PKX Hu Phos FW	ATP Conc (µM): 200	99	114
TAO2 Hu Phos FW	ATP Conc (µM): 15	99	112
TIE2 Hu Phos FW	ATP Conc (µM): 90	99	109
PAK4 Hu Phos FW (SP)	ATP Conc (µM): 10	99	107
CDC42BPa Hu Phos FW	ATP Conc (µM): 45	99	106
GRK5 Hu Phos FW	ATP Conc (µM): 15	99	106
ITK Hu Phos FW	ATP Conc (µM): 200	99	104
ACVR1B Hu Phos FW (SP)	ATP Conc (µM): 10	99	102
Pik3cb p85b Mu Phos TRF (SP)	ATP Conc (µM): 90	99	102
CDK5:p35 Hu Phos FW (SP)	ATP Conc (µM): 15	99	101
WNK2 Hu Phos FW	ATP Conc (µM): 200	99	101
FLT3 Hu Phos FW	ATP Conc (µM): 45	99	100
PIK3CA p65a Hu Phos TRF (SP)	ATP Conc (µM): 45	99	100
MERTK Hu Phos FW	ATP Conc (µM): 45	99	97
MKNK2 Hu Phos FW (SP)	ATP Conc (µM): 120	99	96
ERBB4 Hu Phos FW (SP)	ATP Conc (µM): 15	99	95
PRKCA Hu Phos FW (SP)	ATP Conc (µM): 45	99	92
CSF1R Hu Phos FW (SP)	ATP Conc (µM): 200	99	90
DDR2 Hu Phos FW (SP)	ATP Conc (µM): 200	98	108
PAK6 Hu Phos FW	ATP Conc (µM): 10	98	104
FLT4 Hu Phos FW	ATP Conc (µM): 200	98	101
PLK2 Hu Phos FW	ATP Conc (µM): 120	98	98
STK4 Hu Phos FW (SP)	ATP Conc (µM): 90	98	98
FRAP1 Hu Phos FW FKBP12 (SP)	ATP Conc (µM): 45	98	96
TGFBR1 Hu Phos FW (SP)	ATP Conc (µM): 10	98	94
PIP4K2A Hu Phos TRF (SP)	ATP Conc (µM): 200	98	92
MAPK1 Hu Phos FW (SP)	ATP Conc (µM): 155	98	90
ABL1 Hu Phos FW M351T (SP)	ATP Conc (µM): 15	97	115
PASK Hu Phos FW	ATP Conc (µM): 15	97	113
TXK Hu Phos FW SP	ATP Conc (µM): 200	97	109
EGFR Hu Phos FW	ATP Conc (µM): 200	97	107
p38Ka Hu Phos FW	ATP Conc (µM): 70	97	107
CHK2 Hu Phos FW R145W (SP)	ATP Conc (µM): 155	97	106
SGK2 Hu Phos FW	ATP Conc (µM): 15	97	105
EGFR Hu Phos FW	ATP Conc (µM): 15	97	103
IKBKB Hu Phos FW (SP)	ATP Conc (µM): 10	97	102
PIK3CA p85a Hu Phos E542K (SP)	ATP Conc (µM): 45	97	100
CSNK2A2 Hu Phos FW (SP)	ATP Conc (µM): 10	97	99
CDK2:CE Hu Phos FW (SP)	ATP Conc (µM): 120	97	95
cKIT Hu Phos FW D816H (SP)	ATP Conc (µM): 15	97	95
TBK1 Hu Phos FW (SP)	ATP Conc (µM): 155	97	95
LCK Hu Phos FW activated (SP)	ATP Conc (µM): 45	97	93
INSR Hu Phos FW (SP)	ATP Conc (µM): 200	97	92
IRAK4 Hu Phos FW (SP)	ATP Conc (µM): 200	97	89
LRRK2 Hu Phos FW (SP)	ATP Conc (µM): 70	96	109
PTK2 Hu Phos FW (SP)	ATP Conc (µM): 70	96	106
EPHA2 Hu Phos FW (SP)	ATP Conc (µM): 155	96	104
CDK5:p25 Hu Phos FW (SP)	ATP Conc (µM): 15	96	103
CDK1/CCNB1 Hu Phos FW (SP)	ATP Conc (µM): 45	96	102
CHEK1 Hu Phos FW (SP)	ATP Conc (µM): 90	96	102
cKIT Hu Phos FW V560G (SP)	ATP Conc (µM): 200	96	102
GRK6 Hu Phos FW	ATP Conc (µM): 45	96	102
PAK2 Hu Phos FW (SP)	ATP Conc (µM): 90	96	102
PIK3CA p85a Hu Phos H1407R(SP)	ATP Conc (µM): 45	96	102
VRK2 Hu Phos FW	ATP Conc (µM): 70	96	100
EPHA7 Hu Phos FW	ATP Conc (µM): 90	96	99
PIK3CB p85a Hu Phos TRF (SP)	ATP Conc (µM): 200	96	99
RPS6KB1 Hu Phos FW (SP)	ATP Conc (µM): 15	96	99
IRAK1 Hu Phos FW	ATP Conc (µM): 45	96	97
INSR Hu Phos FW activated (SP)	ATP Conc (µM): 45	96	91
ROCK2 Hu Phos FW (SP)	ATP Conc (µM): 15	96	88
AKT2 Hu Phos FW (SP)	ATP Conc (µM): 200	95	134
CDK3 Hu Phos FW	ATP Conc (µM): 200	95	108
CSNK1g3 Hu Phos FW	ATP Conc (µM): 10	95	106
BLK Hu Phos FW (SP)	ATP Conc (µM): 45	95	105
PKG1 Hu Phos FW	ATP Conc (µM): 90	95	103
p38g Hu Phos FW	ATP Conc (µM): 15	95	101
CSF1R Hu Phos FW Y969C (SP)	ATP Conc (µM): 200	95	98
SRPK1 Hu Phos FW (SP)	ATP Conc (µM): 10	95	97
TEC Hu Enz FW (SP)	ATP Conc (µM): 120	95	95
PLK1 Hu Phos FW (SP)	ATP Conc (µM): 70	95	87
MELK Hu Phos FW	ATP Conc (µM): 45	95	83
PDGFRa Hu Phos FW D842V (SP)	ATP Conc (µM): 15	94	112
CHK2 Hu Phos FW (SP)	ATP Conc (µM): 70	94	107
FGFR2 Hu Phos FW	ATP Conc (µM): 90	94	104
PRKCH Hu Phos FW (SP)	ATP Conc (µM): 15	94	103
BMX Hu Phos FW	ATP Conc (µM): 120	94	102
PRKAA1 Hu Phos (a1,b1,g1) (SP)	ATP Conc (µM): 45	94	100
RPS6KA4 Hu Phos FW (SP)	ATP Conc (µM): 45	94	98
EIF2AK3 Hu Phos FW (SP)	ATP Conc (µM): 15	94	94
PIK3CD p85a Hu Phos TRF (SP)	ATP Conc (µM): 200	94	93
CDC42BPb Hu Phos FW	ATP Conc (µM): 10	94	92
KIT Hu Phos FW (SP)	ATP Conc (µM): 200	94	91
CSNK1d Hu Phos FW	ATP Conc (µM): 70	93	106
RET Hu Phos FW (SP)	ATP Conc (µM): 70	93	103
EGFR Hu Phos FW (SP)	ATP Conc (µM): 10	93	96
GSG2 Hu Phos FW	ATP Conc (µM): 70	93	94
MAPK13 Hu Phos FW	ATP Conc (µM): 15	93	92
GRK7 Hu Phos FW SP	ATP Conc (µM): 15	92	110
CK2 Hu Phos FW	ATP Conc (µM): 15	92	107
EPHA4 Hu Phos FW	ATP Conc (µM): 15	92	103
FGR Hu Phos FW	ATP Conc (µM): 45	92	102
MTOR Hu Phos FW (SP)	ATP Conc (µM): 70	92	101
PKCg Hu Phos FW	ATP Conc (µM): 15	92	96
AURKA Hu Phos FW (SP)	ATP Conc (µM): 15	92	95
MET Hu Phos FW D1246N (SP)	ATP Conc (µM): 45	92	90
MAPK8 Hu Phos FW (SP)	ATP Conc (µM): 45	92	84
BRSK2 Hu Phos FW (SP)	ATP Conc (µM): 70	91	102
PRKCH Hu Phos FW (SP)	ATP Conc (µM): 45	91	98
RAF1 Hu Phos FW (SP)	ATP Conc (µM): 45	91	90
BMX Hu Phos FW (SP)	ATP Conc (µM): 45	91	76
PKCi Hu Phos FW	ATP Conc (µM): 155	90	107
PKD2 Hu Phos FW	ATP Conc (µM): 155	90	103
cKIT Hu Phos FW D816V (SP)	ATP Conc (µM): 10	90	101
PKCb Hu Phos FW	ATP Conc (µM): 10	90	91
FGFR3 Hu Phos FW (SP)	ATP Conc (µM): 15	90	76
p38b Hu Phos FW	ATP Conc (µM): 45	89	114
CAMK1d Hu Phos FW	ATP Conc (µM): 15	89	112
EPHB3 Hu Phos FW	ATP Conc (µM): 90	89	108
WNK3 Hu Phos FW	ATP Conc (µM): 200	89	105
MAPK3 Hu Phos FW (SP)	ATP Conc (µM): 70	89	103
STK33 Hu Phos FW	ATP Conc (µM): 155	89	102
BTK Hu Phos FW R28H (SP)	ATP Conc (µM): 200	89	97
TSSK2 Hu Phos FW	ATP Conc (µM): 15	89	96
FES Hu Phos FW (SP)	ATP Conc (µM): 45	89	87
PKCRK2 Hu Phos FW	ATP Conc (µM): 15	88	107
CSNK1G1 Hu Phos FW (SP)	ATP Conc (µM): 15	88	99
ABL1 Hu Phos FW H396P (SP)	ATP Conc (µM): 15	88	93
SGK3 Hu Phos FW	ATP Conc (µM): 155	87	102
BRSK1 Hu Phos FW (SP)	ATP Conc (µM): 200	87	101
LIMK1 Hu Phos FW	ATP Conc (µM): 15	87	101
GSK3A Hu Phos FW (SP)	ATP Conc (µM): 10	87	93
NEK6 Hu Phos FW	ATP Conc (µM): 45	86	104
AKT1 Hu Phos FW (SP)	ATP Conc (µM): 155	86	90
NTRK2 Hu Phos FW (SP)	ATP Conc (µM): 90	85	97
SRC Hu Phos FW 1-530 (SP)	ATP Conc (µM): 45	85	75
JNK3 Hu Phos FW	ATP Conc (µM): 10	84	74
SYK Hu Phos FW	ATP Conc (µM): 15	83	106
INSRR Hu Phos FW (SP)	ATP Conc (µM): 200	83	96
TAO3 Hu Phos FW	ATP Conc (µM): 15	83	96
STK24 Hu Phos FW	ATP Conc (µM): 15	82	106
TNK2 Hu Phos FW (SP)	ATP Conc (µM): 70	82	98
KDR Hu Phos FW (SP)	ATP Conc (µM): 90	82	97
CSK Hu Phos FW (SP)	ATP Conc (µM): 15	82	79
MAP3K9 Hu Phos FW (SP)	ATP Conc (µM): 45	81	95
IGF1R Hu Phos FW (SP)	ATP Conc (µM): 200	81	91
SIK1 Hu Phos FW (SP)	ATP Conc (µM): 45	80	87
cKIT Hu Phos FW V654A (SP)	ATP Conc (µM): 200	80	84
ALK Hu Phos FW (SP)	ATP Conc (µM): 200	79	98
JAK1 Hu Phos FW (SP)	ATP Conc (µM): 45	79	78
LYN Hu Phos FW (SP)	ATP Conc (µM): 70	78	105
PIM3 Hu Phos FW	ATP Conc (µM): 155	78	97
BRAF Hu Phos FW (SP)	ATP Conc (µM): 120	70	85
PKC mu Hu Phos FW (SP)	ATP Conc (µM): 45	69	95
STE20 Hu Phos FW	ATP Conc (µM): 155	56	103
CaMK1 Hu Phos FW (SP)	ATP Conc (µM): 200	56	101
PRAK Hu Phos FW (SP)	ATP Conc (µM): 15	28	110
MAPKAP3 Hu Phos FW	ATP Conc (µM): 90	3	7
MAPKAPK2 Hu Phos FW (SP)	ATP Conc (µM): 90	-1	2

## Sheet: PF3644022
Kinase profiling data for PF3644022
Kinase	% Activity Remaining at 0.1 µM)	Varience, n=2	% Activity Remaining at 1 µM)	Varience, n=2	% Activity Remaining at 10 µM)	Varience, n=2
MAPKAP-K2	24	6	9	3	2	1
PIM3	55	3	18	3	3	2
AMPK (hum)	68	1	21	0	6	0
DYRK1A	80	4	31	3	8	0
BRSK2	77	13	32	6	8	2
AMPK	93	5	38	1	9	0
CLK2	86	6	43	2	9	2
MNK2	111	4	51	20	26	7
CHK2	112	16	51	2	9	8
BRSK1	86	7	55	1	29	0
PIM1	93	9	58	1	17	3
MAPKAP-K3	114	5	62	19	30	10
DAPK1	103	10	62	0	15	2
IRAK4	94	6	62	2	24	5
SRPK1	89	2	63	0	19	2
PRAK	126	20	67	11	24	7
MAP4K3	98	3	72	12	41	0
IRAK1	104	16	77	11	27	2
ERK8	96	3	79	10	38	5
RSK2	104	18	79	11	50	10
IRR	99	6	79	10	53	16
ASK1	106	18	80	5	10	1
STK33	105	1	83	4	38	12
ERK2	102	9	84	25	81	16
DYRK3	111	0	84	23	40	4
TSSK1	97	6	85	8	89	1
SIK2	99	6	86	7	77	17
TIE2	105	14	86	1	88	7
CAMKK beta	107	0	87	23	28	3
MARK4	107	8	87	3	49	11
TBK1	110	9	87	5	96	10
PAK4	103	7	88	4	82	11
EPH-B3	98	12	88	18	85	2
GCK	109	11	89	1	19	0
ULK1	115	3	89	14	75	4
YES1	112	3	89	1	55	3
PKB beta	100	24	90	18	69	1
PHK	110	12	91	5	86	5
FGF-R1	95	3	91	11	68	14
JNK1	96	10	93	2	92	2
CDK2-Cyclin A	111	1	93	12	57	9
p38 alpha MAPK	94	2	94	7	83	2
RIPK2	93	8	94	24	39	18
BRK	121	18	94	9	92	9
S6K1	99	3	95	0	80	2
IKK epsilon	98	6	95	12	44	2
MLK1	99	4	95	13	60	30
Lck	108	20	95	8	86	20
EPH-A2	90	3	95	6	76	5
ROCK 2	112	6	96	1	95	2
PKD1	96	6	96	6	48	7
CDK9-Cyclin T1	109	3	96	4	51	13
CK1 delta	96	12	96	5	92	8
NEK6	109	11	96	1	66	3
MKK1	101	12	97	15	69	4
PKB alpha	109	11	97	13	98	4
CAMK1	96	3	97	12	68	14
CK2	100	5	97	4	93	3
EF2K	106	1	97	10	85	1
MINK1	98	20	97	9	40	0
MKK6	95	8	98	22	91	0
TAO1	109	2	98	4	70	2
SYK	94	6	98	25	82	10
GSK3 beta	126	2	99	1	88	4
Aurora B	109	2	99	7	64	8
SIK3	98	13	99	15	73	14
NEK2a	108	17	99	17	88	14
RSK1	106	1	100	2	76	2
ZAP70	93	9	100	13	95	21
TrkA	121	22	100	0	83	4
PRK2	108	12	101	9	81	0
EIF2AK3	114	10	101	2	73	0
PAK5	108	6	101	10	101	2
MST4	99	23	101	1	91	1
TTK	117	8	101	0	84	12
DDR2	105	1	101	8	91	8
Aurora A	126	20	102	14	84	4
MELK	123	3	102	20	77	7
NUAK1	112	20	102	5	58	4
MLK3	114	1	102	7	73	1
JAK2	101	4	102	6	79	1
p38 delta MAPK	108	6	103	8	94	8
MNK1	105	6	103	3	83	12
LKB1	118	6	103	8	97	7
PIM2	103	15	103	11	66	9
PAK2	102	19	103	11	93	10
EPH-A4	99	12	103	9	78	1
JNK3	120	8	104	3	102	16
TTBK1	103	17	104	14	96	14
HIPK1	111	1	104	1	130	8
MSK1	120	3	105	2	99	5
DYRK2	101	3	105	6	52	1
HER4	92	1	105	10	99	2
PAK6	117	1	106	8	116	7
EPH-B1	113	2	106	1	106	2
EPH-B4	110	16	106	9	99	3
PDK1	104	13	107	3	95	12
TLK1	113	1	107	3	100	6
MARK1	116	8	107	2	93	2
MKK2	113	7	108	6	79	4
ERK1	111	7	108	3	112	20
HIPK3	112	4	108	6	96	14
MAP4K5	111	18	108	15	61	5
WNK1	113	2	108	0	119	3
IGF-1R	101	10	108	6	114	3
PDGFRA	104	3	108	12	104	51
CHK1	139	34	109	10	112	6
IKK beta	115	0	109	0	101	1
MST3	118	26	109	4	108	21
MEKK1	102	16	109	0	109	6
TAK1	113	9	109	9	70	7
PKC gamma	118	7	110	9	101	5
EPH-B2	99	8	110	15	111	0
JNK2	123	6	111	6	107	9
TESK1	112	9	111	7	101	5
CSK	117	22	111	21	106	18
SGK1	116	19	112	7	112	17
PKC zeta	115	6	112	13	106	8
SmMLCK	118	4	112	3	110	7
CK1 gamma 2	123	4	112	2	102	3
OSR1	113	13	112	2	118	5
PKC alpha	101	8	113	22	90	6
MARK2	116	2	113	3	95	1
HIPK2	123	29	113	1	78	4
ABL	120	3	113	6	76	6
PLK1	102	7	114	8	98	8
p38 gamma MAPK	108	1	115	14	97	7
MARK3	113	3	115	0	110	28
Src	110	6	116	5	100	10
MPSK1	117	13	118	3	105	13
BTK	120	11	118	11	107	4
VEGFR1	112	20	118	35	65	7
PKA	109	7	119	2	108	6
ULK2	109	17	121	50	54	4
TTBK2	122	14	122	18	103	15
IR	123	17	125	27	133	40
p38 beta MAPK	118	8	126	3	117	10
MST2	131	16	135	34	100	9
